# Supplementary material for: Megalomyrmex milenae Transcriptome Reveals a Complex Venom Cocktail
Source: Toxins (Basel). 2026 Jan 21;18(1):55. doi: 10.3390/toxins18010055 (PMC12846097; doi:10.3390/toxins18010055)
Supplement: Supplementary file 1 [file toxins-18-00055-s001.zip]

Archive with 5 entries (4 files):
- toxins-4057602-supplementary/
- toxins-4057602-supplementary/Table S1.xlsx
- toxins-4057602-supplementary/Video S1.mp4
- toxins-4057602-supplementary/Video S2.mp4
- toxins-4057602-supplementary/Video S3.mp4
