# Supplementary material for: Megalomyrmex milenae Transcriptome Reveals a Complex Venom Cocktail
Source: Toxins (Basel). 2026 Jan 21;18(1):55. doi: 10.3390/toxins18010055 (PMC12846097; doi:10.3390/toxins18010055)
Supplement: Supplementary file 1 [file toxins-18-00055-s001.zip › toxins-4057602-supplementary/Table S1.xlsx]

## Sheet: head
Toxin Group	Toxin Type	Count
Hymenoptera venom allergens	Venom allergen 2/4	1
	Venom allergen 3	8
	Venom allergen 5	2
Ant toxins	Myrmicitoxin	1
Phospholipases	PLA1	6
	Phosphodiesterase	17
Protease inhibitors	Serine protease inhibitor	0
Odorant & Pheromone ligands	Odorant binding	1
	Odorant receptor	1
	Pheromone binding Gp-9	0
Digestive	Chitinase	1

## Sheet: thorax
Toxin Group	Toxin Type	Count
Hymenoptera venom allergens	Venom allergen 2/4	1
	Venom allergen 3	7
	Venom allergen 5	2
Ant toxins	Myrmicitoxin	1
Phospholipases	PLA1	8
	Phosphodiesterase	19
Protease inhibitors	Serine protease inhibitor	1
Odorant & Pheromone ligands	Odorant binding	2
	Odorant receptor	1
	Pheromone binding Gp-9	1
Digestive	Chitinase	1

## Sheet: gaster
Toxin Group	Toxin Type	Count
Hymenoptera venom allergens	Venom allergen 2/4	1
	Venom allergen 3	6
	Venom allergen 5	2
Ant toxins	Myrmicitoxin	1
Phospholipases	PLA1	7
	Phosphodiesterase	14
Protease inhibitors	Serine protease inhibitor	0
Odorant & Pheromone ligands	Odorant binding	0
	Odorant receptor	0
	Pheromone binding Gp-9	0
Digestive	Chitinase	1
